# Supplementary material for: Developing an Evidence and Theory Based Multimodal Integrative Intervention for the Management of Renal Cachexia: A Theory of Change
Source: Healthcare (Basel). 2022 Nov 22;10(12):2344. doi: 10.3390/healthcare10122344 (PMC9777598; doi:10.3390/healthcare10122344)
Supplement: Supplementary file 1 [file healthcare-10-02344-s001.zip]

Archive with 1 entries (1 files):
- healthcare-1985692-supplementary.pdf
